# Supplementary material for: CXCR3 Inhibition Blocks the NF-κB Signaling Pathway by Elevating Autophagy to Ameliorate Lipopolysaccharide-Induced Intestinal Dysfunction in Mice
Source: Cells. 2023 Jan 1;12(1):182. doi: 10.3390/cells12010182 (PMC9818741; doi:10.3390/cells12010182)
Supplement: Supplementary file 1 [file cells-12-00182-s001.zip]

Archive with 1 entries (1 files):
- cells-2067494 supplementary.pdf
